# Supplementary material for: Primary Tumor Site Specificity is Preserved in Patient-Derived Tumor Xenograft Models
Source: Front Genet. 2019 Aug 13;10:738. doi: 10.3389/fgene.2019.00738 (PMC6701289; doi:10.3389/fgene.2019.00738)
Supplement: Supplementary file 1 [file Table_1.xlsx]

## Sheet: Supp_S1
Supppelemtary Table 1. The feature list yielded by the Monte Carlo feature selection method.
Rank	Feature	RI
1	IFFO1	0.451501
2	CDX1	0.426275
3	HSD17B11	0.404723
4	CHMP4C	0.404248
5	CLIP4	0.40254
6	PAX8	0.402359
7	GUCY2C	0.402265
8	MLANA	0.385733
9	F11R	0.368859
10	NR3C1	0.364581
11	TRABD2A	0.359059
12	MISP	0.336461
13	TSTD1	0.324607
14	CDX2	0.30792
15	LOC101929549	0.302173
16	CAPN3	0.296018
17	PAX3	0.292991
18	BTBD6	0.273519
19	IGSF9	0.268384
20	C20orf194	0.268137
21	KLHL14	0.267247
22	NOX1	0.263904
23	TRIM51	0.248746
24	SOX17	0.246462
25	EDNRB	0.242086
26	KRT8	0.237205
27	DMGDH	0.233185
28	TTC22	0.226338
29	TRPS1	0.219547
30	LGALS4	0.217099
31	LSR	0.213451
32	DPCR1	0.209334
33	APOBEC1	0.20568
34	TPD52	0.202569
35	PLP1	0.19811
36	RETNLB	0.195806
37	SPINT2	0.195643
38	EMX2	0.193084
39	GPA33	0.192848
40	EBF2	0.18799
41	LHFPL3-AS1	0.18247
42	ADAP1	0.181545
43	TSPAN8	0.180465
44	MAPK13	0.177693
45	DSP	0.17304
46	EPS8L3	0.171463
47	MGP	0.169672
48	DPEP1	0.168561
49	PMEL	0.167084
50	EMX2OS	0.165891
51	SLC45A2	0.164614
52	EPCAM	0.155114
53	HNF4A	0.154086
54	TFF2	0.15292
55	GPR35	0.150007
56	PKP2	0.149709
57	PLS1	0.148745
58	ASCL2	0.148056
59	TYR	0.146769
60	CNRIP1	0.143576
61	MECOM	0.14185
62	USH1C	0.14185
63	MITF	0.137779
64	CYP3A5	0.137657
65	TMC5	0.137625
66	CTSE	0.137466
67	ACSL5	0.136508
68	TMPRSS4	0.133809
69	C19orf33	0.12133
70	BIRC7	0.120867
71	CXCL5	0.119482
72	GAL3ST1	0.118907
73	B3GNT3	0.115072
74	TMCC1	0.11506
75	ACKR4	0.114058
76	ANGPTL4	0.113551
77	CDH17	0.1122
78	ASPA	0.109298
79	RASSF7	0.107416
80	FUT4	0.106392
81	BNIP3	0.105031
82	SATB2	0.103377
83	VILL	0.0988702
84	ALPK2	0.0979832
85	SPAG4	0.0979697
86	CAPN5	0.0976583
87	TMOD1	0.0964367
88	TRIM63	0.0964016
89	SFN	0.0958311
90	ART3	0.0956862
91	OSMR	0.0956811
92	CDHR2	0.095526
93	DGCR5	0.0922611
94	LYST	0.0911369
95	ZNF512B	0.0908897
96	ST14	0.0899804
97	LINC01158	0.0886958
98	EFS	0.0876688
99	UPK1A	0.0875419
100	BHMT	0.0856471
101	PTPRH	0.0848849
102	EFHD1	0.0847702
103	FBXO17	0.0842205
104	ADAM28	0.0838463
105	FOXI1	0.0837093
106	C10orf90	0.0830662
107	THBD	0.0820121
108	C1orf106	0.0812597
109	TMC7	0.0808391
110	VAMP8	0.0796546
111	ACSM5	0.079015
112	SPINT1	0.0789978
113	SPON1	0.0786917
114	TRIM31	0.0779311
115	VSIG2	0.0774705
116	LOC157860	0.0771983
117	LEF1-AS1	0.0765637
118	AP1S2	0.0758532
119	IRF6	0.0747095
120	FOXL1	0.0738086
121	IHH	0.0735769
122	PRSS8	0.0734406
123	TRIM15	0.0721262
124	LOC100129098	0.0719639
125	LOC100130232	0.0718365
126	CLDN4	0.0706266
127	DPYS	0.0688797
128	GPX2	0.0688114
129	CA12	0.0686555
130	DCT	0.0683028
131	ROPN1	0.067859
132	RBMS1	0.0667667
133	MUC5AC	0.0662719
134	MUC3B	0.0662149
135	LIFR	0.065992
136	IRX5	0.0641757
137	FARP2	0.0640334
138	HMGA2	0.0640115
139	SOX10	0.0635764
140	CDHR5	0.0633135
141	RAB25	0.0623699
142	PRR15L	0.0622295
143	ELF3	0.0617806
144	ARL14	0.0617286
145	SDR16C5	0.0615965
146	ABCB5	0.0604058
147	MPZL3	0.0601324
148	GIPC2	0.059544
149	CMIP	0.0593911
150	LOC101928635	0.058821
151	MAGI2-AS3	0.0584159
152	ESRP1	0.0581381
153	POU3F3	0.0572204
154	ABHD17C	0.0565465
155	KRT19	0.0565173
156	MEIS1	0.0563823
157	GRHL2	0.0555339
158	ITGA2	0.0553504
159	IRX2	0.0553268
160	S100B	0.0549815
161	NPC1L1	0.0547408
162	SLC5A6	0.0546531
163	GJB1	0.0544195
164	HAVCR1	0.054284
165	COL5A1	0.0526024
166	GATA3	0.0521339
167	MYH10	0.0521286
168	FOXD3	0.0520806
169	ZNF93	0.0517899
170	CD248	0.0516043
171	CDK14	0.0515735
172	TMEM163	0.050446
173	MAL2	0.0500803
174	FABP1	0.0500094
175	ANXA10	0.0493685
176	ADAM10	0.0492107
177	GALNT5	0.049156
178	GPRC5A	0.0487976
179	LOC101928716	0.0484439
180	MYO1A	0.0483476
181	LOC101928076	0.047644
182	IL4I1	0.0470104
183	ANXA4	0.0467527
184	LDLRAD3	0.0466904
185	CDH1	0.0466828
186	FGF18	0.0466826
187	LOC613266	0.0465303
188	SEMA5B	0.0464014
189	CCDC146	0.0457399
190	SH2D3A	0.0454036
191	B3GALNT1	0.0453162
192	JUP	0.0452794
193	BCL2L15	0.0452595
194	LINC02274	0.045079
195	MYO7B	0.0450701
196	PRLR	0.0450004
197	ACVR1	0.0446534
198	KDF1	0.0445652
199	CARD6	0.0435381
200	BHLHE41	0.0434453
201	SCRG1	0.0433551
202	DNMBP	0.0433296
203	IRX3	0.0430013
204	FRAT2	0.0429995
205	ENPP3	0.0427676
206	KRT7	0.0423828
207	CYSTM1	0.0423206
208	RBM47	0.0420721
209	ZCCHC24	0.0420216
210	KRT18	0.0413008
211	RUBCNL	0.0409666
212	LINC02381	0.0409457
213	OVOL2	0.0408228
214	BEST1	0.0406868
215	PRSS3	0.0397615
216	LZTS1	0.0397129
217	DOK4	0.0389563
218	SH3TC2	0.0386626
219	FBXO7	0.0384308
220	GAPDHS	0.0383464
221	CPN1	0.0383115
222	TSPAN3	0.0380704
223	CLDN16	0.0380595
224	MIA	0.0380036
225	TMEM91	0.0379598
226	DENND5A	0.0378942
227	LPAR2	0.0377512
228	NR1I2	0.0377076
229	NPEPL1	0.0376566
230	HNRNPLL	0.0374713
231	GALNT14	0.0373489
232	BAIAP2L1	0.0368151
233	CALML4	0.0366955
234	VSNL1	0.0366494
235	RAI2	0.0366376
236	ANKEF1	0.0365518
237	ZNF395	0.0363905
238	FCRLB	0.0362658
239	EBF3	0.0362547
240	SSH3	0.0361919
241	WWTR1	0.0360904
242	MCU	0.0357609
243	PLEKHH1	0.0354857
244	FA2H	0.0354649
245	BHMT2	0.0353859
246	MUC13	0.035269
247	DHRS2	0.035072
248	PREX2	0.0350405
249	FAM83H	0.034989
250	KCTD1	0.0347975
251	HOOK1	0.0347818
252	CD40	0.0346648
253	NDUFA4L2	0.0346063
254	PAPSS1	0.0342854
255	LAMA3	0.0335527
256	HOXB9	0.033168
257	SGCD	0.0330493
258	SNX10	0.0329274
259	CLRN3	0.0327834
260	FAM149A	0.0327736
261	FUT2	0.0327503
262	MAL	0.0325103
263	SLC28A1	0.0323124
264	ZNF518B	0.0322936
265	ACSM2A	0.0319998
266	EPN3	0.0317656
267	KCNJ15	0.0313864
268	TLR3	0.0313272
269	PHKA2	0.0312199
270	LINC00483	0.0310923
271	NPAS3	0.0308975
272	CPNE8	0.0304629
273	SNCG	0.0304514
274	KMO	0.0304173
275	ADIRF	0.0303896
276	ZEB1	0.0301982
277	ASB9	0.0301595
278	LINC00518	0.0298112
279	FERMT1	0.0296344
280	ERBB4	0.0296308
281	RASSF5	0.0294219
282	ASRGL1	0.0292277
283	UCHL1	0.0290332
284	MARVELD2	0.0288265
285	LOC339803	0.0287669
286	SYTL4	0.0286229
287	NOL3	0.0286217
288	FLJ22763	0.0282754
289	CAPN8	0.028244
290	LDOC1	0.0281257
291	CLIC5	0.0280623
292	PPARG	0.0280536
293	EPHB6	0.0280464
294	FER1L4	0.027902
295	CXADR	0.0278056
296	LRIG1	0.0277614
297	SLC7A5	0.0277499
298	COX7A1	0.0277308
299	PDGFC	0.0276276
300	SPIN1	0.0276131
301	IGSF11	0.0276092
302	RAB38	0.0271869
303	TTLL4	0.0270904
304	HEPH	0.0268904
305	PSAT1	0.0265178
306	FXYD2	0.0264197
307	PDZRN3	0.0263925
308	KISS1R	0.0263889
309	VIM	0.0263453
310	MGLL	0.026341
311	ELMO3	0.0262841
312	MAFK	0.0262753
313	CYP2S1	0.026184
314	FOXA3	0.026125
315	ZFP82	0.0260602
316	MAOA	0.026054
317	ZNF738	0.0260496
318	UBB	0.0260203
319	INPP5F	0.0259232
320	TMEM246	0.0258949
321	GATA4	0.0256494
322	CCRL2	0.0256483
323	MSN	0.0255842
324	C1orf198	0.0255775
325	SMPD3	0.025493
326	C5orf15	0.025441
327	GUCY1A3	0.0253747
328	LIPH	0.0253592
329	ELF5	0.0250649
330	HILS1	0.0249067
331	ERN2	0.0247761
332	LOC101060400	0.024697
333	BTBD16	0.0246545
334	ENOX1	0.0245858
335	ENPEP	0.0245615
336	C4BPB	0.024551
337	CD46	0.0245086
338	SGPP2	0.0244993
339	GCLC	0.0244685
340	PADI2	0.024343
341	ST6GALNAC1	0.024309
342	CD320	0.0242592
343	SDCBP	0.0242276
344	INPP1	0.0240985
345	TIGD7	0.0240978
346	DYNC2H1	0.0240614
347	ETS2	0.0239771
348	PXDN	0.0239689
349	LOC101928516	0.0239526
350	GCNT2	0.0237798
351	MEIS2	0.0237445
352	LOC102724689	0.0236239
353	NLGN1	0.0235013
354	DHTKD1	0.0234894
355	SERTM1	0.0234416
356	TRPM1	0.0233217
357	MYB	0.023256
358	CAV2	0.0232021
359	FAM107A	0.0231955
360	FXYD3	0.0231461
361	DCAF12L1	0.0231345
362	DKK1	0.0230953
363	WT1	0.0230268
364	EFNA1	0.0229541
365	CAMSAP3	0.0229348
366	PSCA	0.022667
367	TRHDE-AS1	0.0226631
368	ATP1A1	0.0226301
369	TEAD2	0.0223867
370	C1orf116	0.0223158
371	STXBP1	0.0223085
372	EDARADD	0.0223058
373	ARHGAP18	0.0222887
374	CHL1	0.0222366
375	KLHDC7A	0.022201
376	TPT1	0.0220658
377	ZC3HC1	0.0220136
378	ZNF382	0.0218657
379	SIX4	0.0218305
380	SNX9	0.0218245
381	MTHFD2	0.0216814
382	PFKFB2	0.0216272
383	SMAD3	0.0216069
384	NPR3	0.0215734
385	MGST2	0.0215315
386	SPINK4	0.0214896
387	LAMB3	0.0214352
388	PLEKHB1	0.0213176
389	FUT11	0.0211734
390	PRSS3P2	0.0211016
391	DAAM1	0.021066
392	HNF1B	0.0209841
393	NR1H4	0.020984
394	COL3A1	0.0209595
395	TTC28	0.020923
396	AZGP1	0.0208338
397	FRY	0.0207216
398	PRSS2	0.0207052
399	BSPRY	0.0206943
400	STC2	0.0205648
401	SLC45A3	0.0205531
402	ADGRG1	0.0204307
403	KCNE3	0.0203824
404	EPB41L2	0.0203446
405	CRISPLD1	0.0203381
406	AGAP11	0.0202884
407	GPD2	0.0202278
408	TMSB4X	0.0201718
409	ZNF250	0.0201505
410	MXRA5	0.0200695
411	ANGPTL1	0.0200625
412	C1QBP	0.0200554
413	KLF2	0.0199837
414	MYEOV	0.019925
415	SDC1	0.019894
416	PRELID2	0.0198007
417	MAT2B	0.0197035
418	CAP1	0.0195711
419	ARHGAP27	0.01955
420	MUC1	0.019402
421	CPVL	0.0193979
422	SOX2	0.0193627
423	PRSS16	0.01926
424	2018-09-08	0.0192426
425	SEMA6A	0.0191293
426	S100A14	0.0191277
427	HCCAT5	0.0191028
428	PBLD	0.0190589
429	PLIN2	0.0190293
430	CXorf57	0.0189896
431	AGXT2	0.0189807
432	SLC4A4	0.0189364
433	AKR1B10	0.0188978
434	RBCK1	0.0188791
435	CYP4F35P	0.0188432
436	SRGAP3	0.0188108
437	LAD1	0.0187725
438	CRYZ	0.0187688
439	C14orf105	0.0187
440	SLC44A2	0.0186964
441	ZNF626	0.0185605
442	TCEAL7	0.0185406
443	IFI27	0.0185066
444	GATM	0.0184903
445	LYZ	0.018478
446	ARHGAP23	0.0184748
447	MINDY2	0.0184018
448	FRMD6	0.0183859
449	CARD11	0.018359
450	DCDC2	0.0182563
451	SST	0.0182559
452	ZNF85	0.0181968
453	EHF	0.0181544
454	PITX2	0.0180396
455	SAYSD1	0.0180097
456	SIAH3	0.017959
457	WNT5A	0.017937
458	CD24	0.0179031
459	WT1-AS	0.0178698
460	FAM222B	0.0178606
461	MAP3K9	0.0178568
462	MACROD2	0.0178305
463	CDH6	0.0177979
464	TFF3	0.017781
465	RBP5	0.0177588
466	DDIAS	0.0177237
467	PIK3C2G	0.0177006
468	EHD2	0.0176507
469	VSIG1	0.0175101
470	ACSL3	0.0174749
471	B3GALT5	0.0174352
472	TMPRSS11E	0.0173967
473	MUC12	0.0173674
474	MREG	0.0173656
475	CLINT1	0.0173421
476	DPYD	0.0173201
477	LINC00462	0.0172693
478	AKR1C1	0.0172198
479	ZBTB47	0.0172126
480	PLEK2	0.0172126
481	SLC14A1	0.0171994
482	PPP1R3C	0.0171469
483	SYNGR2	0.0171263
484	TMEM55A	0.0170676
485	C1S	0.0170333
486	MOGAT3	0.0170272
487	COL1A1	0.0170219
488	IGFBP3	0.0170025
489	FAM105A	0.0169818
490	VOPP1	0.0169808
491	ZNF608	0.0169184
492	CLDN23	0.0169071
493	NAT8L	0.0168094
494	GLO1	0.0167816
495	ADRA2A	0.0167361
496	FGD4	0.0166872
497	EBP	0.0165787
498	LPAR6	0.0165323
499	MPZ	0.0165283
500	GAS1	0.0164861
501	DSE	0.0164736
502	HCG4	0.0164413
503	TP73-AS1	0.0163985
504	HLA-DQB1	0.016381
505	GNB4	0.0163763
506	TBC1D9	0.016356
507	CXCL12	0.0163074
508	MST1R	0.0162984
509	TRADD	0.0162257
510	ABL1	0.0162017
511	CUBN	0.0161226
512	RHPN2	0.0161041
513	ADGRF1	0.0160809
514	HOXB8	0.01608
515	RNF128	0.0160508
516	ANGPTL2	0.0160052
517	SUSD4	0.0159378
518	IGF1	0.0159071
519	ADGRA2	0.0158963
520	ONECUT2	0.0157789
521	BCL2L14	0.0157337
522	TIMP2	0.0157259
523	CLDN3	0.0157213
524	PCDH1	0.0157046
525	GPC1	0.0156915
526	AXIN2	0.0156398
527	PKP3	0.015623
528	ACVRL1	0.0155897
529	GAS7	0.0155872
530	ERBB3	0.015523
531	AKR1C3	0.0155171
532	EMB	0.0155068
533	LLGL2	0.015449
534	DSC2	0.0154282
535	LINC00675	0.0154172
536	CXXC5	0.0153794
537	HSPB2	0.0153718
538	ST3GAL5	0.0152971
539	LRRN4CL	0.0152964
540	SLPI	0.0152953
541	SFT2D2	0.0152582
542	LRRC75A	0.0152492
543	CD63	0.0152385
544	RNF126	0.0151192
545	ZEB2	0.0150447
546	GATA3-AS1	0.0150106
547	MPZL2	0.0149578
548	LOC101929122	0.0149051
549	PTPRF	0.0148862
550	PIP5K1B	0.0148709
551	CEACAM5	0.014794
552	KCNJ16	0.0147617
553	CLDN18	0.0146788
554	PLBD1	0.0146779
555	PRDM1	0.014594
556	SLC12A6	0.0145359
557	ACSM2B	0.0145321
558	DHCR7	0.0145197
559	LRRC66	0.0144735
560	REC8	0.0144611
561	TTC13	0.014415
562	ARHGEF3	0.0144015
563	AOC1	0.0143975
564	MYRF	0.0143489
565	FZD5	0.0143286
566	HPGD	0.0142899
567	TM4SF5	0.0142441
568	HOTTIP	0.0142401
569	CALU	0.014225
570	EGFR	0.0142244
571	AKR1C2	0.014207
572	AKR1B1	0.0142069
573	TRIB3	0.0141806
574	MEP1A	0.0141758
575	AP1M2	0.014174
576	SDC2	0.0141631
577	SORCS3	0.0141362
578	PRKCZ	0.0140951
579	DLC1	0.0140641
580	PLCXD3	0.0140494
581	PFN2	0.0139969
582	BMP8B	0.013981
583	VKORC1	0.013968
584	RAD1	0.0139432
585	LRRC2	0.0137838
586	COQ9	0.0137828
587	IFNAR2	0.0137662
588	AK4	0.0137163
589	FST	0.0136933
590	SCGB1D2	0.0136768
591	C8orf46	0.0136707
592	WNK2	0.0136687
593	CLDN7	0.013603
594	KLF5	0.0135928
595	ARHGAP12	0.01358
596	SPINT1-AS1	0.0135597
597	LOC102723721	0.0135181
598	HSD3B7	0.013512
599	LY75	0.0134888
600	RPS6KA3	0.0134647
601	C11orf96	0.0134513
602	LPCAT4	0.013446
603	CCDC82	0.013405
604	REG4	0.013308
605	RNASET2	0.0132883
606	MED10	0.013259
607	RASSF6	0.0132498
608	VCAM1	0.0132471
609	DDR2	0.0132206
610	FSTL1	0.0131807
611	SCARA3	0.0131467
612	SOX5	0.013135
613	ABCC3	0.0131264
614	TUSC3	0.0130817
615	GINS2	0.0130723
616	ZNF26	0.0130668
617	TFAP2C	0.0130575
618	LOC102723493	0.0130477
619	DNM3OS	0.0130466
620	CCSAP	0.0130369
621	BIK	0.0130332
622	PLLP	0.0130088
623	UPK2	0.0130081
624	MEDAG	0.0129819
625	TMEM51	0.012967
626	RDX	0.012928
627	EPHB2	0.0129247
628	DEFA6	0.0129193
629	GMDS	0.0128697
630	TMEM140	0.012844
631	RHOJ	0.0128286
632	ADAM8	0.012817
633	EYA4	0.0128083
634	ZYG11A	0.0127881
635	ESR1	0.0127761
636	VTCN1	0.0127271
637	MARVELD3	0.0126897
638	LOC101928554	0.0126664
639	GABRP	0.0126158
640	OVOL1	0.01261
641	PGLS	0.0125951
642	ZBTB7B	0.0125629
643	RAB11FIP2	0.0125015
644	PRKCQ	0.0124821
645	PIK3R3	0.012443
646	CEACAM1	0.0124363
647	ADAMTS1	0.0124263
648	SERTAD4	0.0124186
649	SPG20	0.0123918
650	SLC3A1	0.0123751
651	BNC2	0.0123516
652	GNG11	0.0123393
653	SLC38A1	0.0123125
654	NFIL3	0.0122718
655	PKP1	0.0122078
656	ALOX5	0.0121943
657	KCCAT333	0.0121839
658	AIFM3	0.0121419
659	ABLIM3	0.0121367
660	ZNF211	0.0121261
661	CPA2	0.0121235
662	ERVH-6	0.0121139
663	ST3GAL6	0.0121136
664	CKLF	0.0121088
665	SMAD6	0.0120837
666	ANXA5	0.0120595
667	FKBP4	0.0120563
668	PLOD2	0.0120534
669	KIF13B	0.012048
670	BANK1	0.0119805
671	ZNF222	0.0119749
672	MGC24103	0.0119047
673	ZBTB7A	0.0118892
674	COL7A1	0.0118852
675	PRR15	0.011883
676	ERO1A	0.0118782
677	ZNF106	0.011873
678	PLAT	0.0117937
679	PPP1R36	0.0117267
680	SHROOM3	0.0117152
681	LINC00920	0.0117072
682	RNF157-AS1	0.0116596
683	MIR10A	0.0116521
684	RPL24	0.0116296
685	MUC4	0.0116292
686	ADD3	0.0115934
687	LINC01279	0.0115769
688	PGPEP1	0.0115466
689	PRKAR2B	0.0115342
690	HOXB2	0.01153
691	FBLN1	0.0115004
692	SLC25A38	0.0114963
693	RSU1	0.0114909
694	EGLN3	0.0114761
695	TRHDE	0.011459
696	CPXM1	0.0114178
697	FBN1	0.0113767
698	SERPING1	0.0113374
699	PTPRE	0.0113136
700	BCL2A1	0.0112871
701	DISP1	0.0112806
702	SULT1C2	0.0112552
703	ZNF532	0.0112456
704	CDHR1	0.0112378
705	KCTD20	0.0112215
706	TSPAN13	0.011216
707	CDH19	0.0112121
708	WDR66	0.0112042
709	SLC26A11	0.0111937
710	MLYCD	0.01118
711	GCNT3	0.0111665
712	SDC3	0.0111658
713	AGMAT	0.0111629
714	SLC26A2	0.0111487
715	RTP4	0.0111483
716	TAPBP	0.0111308
717	TGFA	0.0111117
718	AGR2	0.011095
719	HPS4	0.0110627
720	SAMD14	0.0110509
721	MAPKAPK5	0.0110429
722	PCAT6	0.011027
723	TFEC	0.0110239
724	METTL9	0.0110167
725	PCDH7	0.0110158
726	LINC01215	0.0110153
727	NMI	0.0110023
728	ADGRE5	0.0109788
729	ARHGEF6	0.0109427
730	ZBED2	0.0109257
731	H1F0	0.0109158
732	STOX2	0.0109019
733	FAR2	0.0108852
734	TCTN1	0.010884
735	ELL2	0.0108482
736	ITM2B	0.0108422
737	AHR	0.0107888
738	IDI2-AS1	0.0107781
739	TCF4	0.0107573
740	RPS5	0.010756
741	IKZF2	0.0107361
742	ZNF43	0.0107064
743	BICC1	0.0106999
744	CFTR	0.0106998
745	HSP90AA1	0.0106634
746	ANKRD26	0.0106521
747	ANTXR2	0.0106299
748	KRT20	0.0106293
749	S100A2	0.0106247
750	BACE2	0.010619
751	ZNF511	0.0106176
752	HMGB3	0.0106029
753	GJB6	0.0105932
754	RASSF4	0.010574
755	HOXD1	0.0105463
756	PLS3	0.0105311
757	GALNT3	0.0105146
758	TRNP1	0.0104758
759	SLC25A13	0.0104631
760	FBXL7	0.0104539
761	LOC93429	0.010449
762	LINC00887	0.0104449
763	SYTL1	0.0104128
764	ARHGAP26	0.0104039
765	TBX3	0.0104007
766	NXNL2	0.0103905
767	SOX9	0.0103517
768	SLCO4C1	0.0103488
769	RPL39L	0.0103485
770	KANK2	0.0103468
771	EFNA5	0.0103315
772	MAP3K7CL	0.0103198
773	PDPN	0.0103168
774	CCL24	0.0103166
775	LINC00621	0.0102726
776	USO1	0.010264
777	GPM6B	0.010233
778	FKBP1B	0.0101819
779	KRT15	0.0101345
780	SLC30A4	0.0101186
781	GSTK1	0.0101118
782	TGFBI	0.0101016
783	HNRNPA0	0.0100977
784	SH3GL1	0.0100894
785	ERMP1	0.0100453
786	SYK	0.0100313
787	STX2	0.0100048
788	RBMS3	0.010001
789	PROM2	0.00998793
790	MARCKSL1	0.00995845
791	INO80D	0.00993918
792	GAS2L3	0.00992867
793	TMEM45A	0.00987817
794	PPP1CC	0.00987154
795	DST	0.0098353
796	GPRC5B	0.00981107
797	RPN2	0.0097552
798	CRB3	0.00974905
799	TACSTD2	0.00972921
800	MB	0.00972578
801	SLC19A2	0.00970927
802	L3HYPDH	0.00970023
803	ATL2	0.00969935
804	MFAP3L	0.00969233
805	RGL3	0.0096907
806	ERH	0.00967264
807	LINC00472	0.00965676
808	SLC5A1	0.00964805
809	PBRM1	0.00962461
810	SERPINB1	0.00961977
811	HCFC2	0.00960244
812	C1orf168	0.00960221
813	PDCD6IP	0.009601
814	EN1	0.00959802
815	BFSP1	0.0095965
816	MAP3K21	0.00958657
817	RPS6KA1	0.00952813
818	PROCR	0.00951918
819	CYB5A	0.00951441
820	FUT6	0.00951128
821	MUC2	0.00950026
822	STK19	0.0094856
823	FOXQ1	0.00946051
824	TFRC	0.00943042
825	SALL1	0.0094115
826	S100P	0.00938859
827	OCIAD2	0.00938613
828	ST3GAL4	0.00937561
829	PBX3	0.00937327
830	TLE1	0.00935965
831	FRMD4A	0.00935936
832	PLA2G4A	0.00935642
833	RPS27L	0.00932386
834	CYP4F22	0.00929983
835	SLCO4A1-AS1	0.00929012
836	UBE3B	0.00928977
837	SEMA3A	0.0092745
838	STK32A	0.00926763
839	EID1	0.00924475
840	CA9	0.00924293
841	CCNG1	0.00922483
842	PDGFRA	0.00922408
843	ARL6IP1	0.00921754
844	S100A1	0.00921209
845	RAPGEF3	0.00920227
846	UACA	0.00919809
847	KRTCAP3	0.00918533
848	RPL41	0.00918307
849	SLC12A2	0.00917478
850	DLEU1	0.00917305
851	ANKS4B	0.00917136
852	SPOCK2	0.00916127
853	COL4A3BP	0.00916036
854	AKAP13	0.00913672
855	SMPDL3A	0.00913202
856	TMEM30B	0.00910991
857	GBP3	0.00910306
858	ID1	0.00910128
859	RPL6	0.0090696
860	ZMYND8	0.00906593
861	MANSC1	0.00906391
862	PDZK1IP1	0.00905974
863	EIF2AK2	0.00905756
864	TFPI2	0.00905622
865	LOC441204	0.00901825
866	TRBC1	0.00900854
867	JPX	0.00900562
868	SMAD4	0.00899586
869	TRPM7	0.00897077
870	ZNF721	0.0089458
871	FAM126A	0.00894511
872	MRGPRF	0.008928
873	HHIPL2	0.00889438
874	PMP2	0.00889196
875	NXPE1	0.00886315
876	BEX3	0.00885049
877	TP63	0.00884565
878	SLC44A4	0.00884234
879	MYBL1	0.00884073
880	SHISA2	0.00882742
881	GRHL1	0.00882679
882	SLC25A1	0.00882222
883	ABI3BP	0.00878712
884	LRMP	0.00878532
885	ENTHD1	0.00878398
886	PKD2	0.00877767
887	SFRP1	0.00876691
888	SRPX	0.00875611
889	LGSN	0.00873236
890	ASAP2	0.00872069
891	LAPTM4A	0.0087133
892	ODC1	0.0087066
893	DESI1	0.0087056
894	ITGA6	0.00869886
895	PNOC	0.00869435
896	CTSC	0.00868754
897	GLYR1	0.00868693
898	TXNRD1	0.00866641
899	RCN2	0.00865727
900	VEGFA	0.00864565
901	GSTO2	0.0086249
902	TPCN2	0.00860805
903	SLC35D1	0.0086067
904	TCF7L2	0.00860543
905	TRAK1	0.00859939
906	MVP	0.0085797
907	HCFC1R1	0.00856735
908	KIAA1217	0.00855581
909	SERPINA5	0.00855502
910	NECTIN1	0.00854958
911	SPCS2	0.0085321
912	CNPY2	0.00852557
913	TSPYL5	0.00852188
914	ARSB	0.00851485
915	SLC15A4	0.0085096
916	XPR1	0.0084986
917	NMRAL2P	0.00848854
918	DAZAP1	0.00848692
919	SLFN13	0.0084778
920	TTTY15	0.00846393
921	DZIP1	0.00844745
922	RARRES2	0.00843725
923	DGAT2	0.00842838
924	ALX1	0.0084252
925	UGT2B28	0.00840819
926	SLC17A3	0.00840033
927	LINC01314	0.00839709
928	VIL1	0.00839192
929	SLC39A6	0.00838852
930	CDC42EP5	0.00838109
931	COX7B2	0.00837807
932	RAB15	0.00836718
933	PLA1A	0.00835562
934	MCRIP2	0.00835009
935	KRTAP4-1	0.00834292
936	ANXA2P2	0.00833559
937	TBCA	0.00833547
938	SNCA	0.00831541
939	CFI	0.00829819
940	TM4SF4	0.00829402
941	NECTIN4	0.00827994
942	SCPEP1	0.00826531
943	ENC1	0.00824294
944	SEMA3F	0.00824226
945	KLHL3	0.00823518
946	SOX21-AS1	0.00823106
947	SYT13	0.00823001
948	HGD	0.00821113
949	SKAP2	0.00819687
950	G6PD	0.00818864
951	CCL22	0.00817487
952	NDUFS1	0.00816105
953	PARD6B	0.00815428
954	PARL	0.00814489
955	IGSF3	0.0081434
956	FMN1	0.00813724
957	PCSK5	0.00812638
958	PKMYT1	0.00811906
959	LOC285043	0.00811483
960	TRIAP1	0.00810903
961	WISP3	0.00810009
962	GYG2	0.00809924
963	DAB2	0.00809465
964	SEPHS1	0.00807142
965	FLYWCH1	0.00806175
966	SLC39A14	0.0080547
967	OAT	0.00804669
968	KCNT2	0.00801886
969	IFITM10	0.00800963
970	HEBP2	0.00800614
971	FAM208B	0.00799102
972	CDS1	0.00798054
973	IQCA1	0.00798048
974	ALAS1	0.00797796
975	CAST	0.00797098
976	R3HDM4	0.00796926
977	TMEM37	0.0079324
978	H2AFZ	0.00790556
979	CYBA	0.00789414
980	FLAD1	0.00789299
981	TTL	0.00789056
982	TNFAIP6	0.00787725
983	SHOX2	0.00785794
984	KCNK3	0.00785366
985	ZBED9	0.00784386
986	CHST4	0.00783873
987	IGDCC4	0.00783072
988	ESD	0.00781021
989	DUSP6	0.00780537
990	DPT	0.00779801
991	RFC4	0.00778628
992	STARD10	0.00778108
993	LRRC19	0.00774887
994	MMRN2	0.00773194
995	RPS18	0.00772804
996	PSD4	0.00772081
997	CHRM1	0.00771243
998	RPS4X	0.00771165
999	AP1S3	0.00769286
1000	LINC01268	0.00768776
1001	EPB41L4B	0.00768595
1002	CDH11	0.00767614
1003	TFF1	0.00767436
1004	COX5B	0.00767226
1005	TFPI	0.00764184
1006	EGOT	0.00763983
1007	EFEMP1	0.00763373
1008	MAP3K11	0.00763211
1009	HDHD5	0.007631
1010	NECTIN3	0.00762809
1011	JHDM1D-AS1	0.00757408
1012	DEGS1	0.00757104
1013	TUSC1	0.00754306
1014	CBX4	0.00753764
1015	RHOV	0.00752872
1016	PM20D1	0.00752716
1017	PRKCI	0.00752448
1018	NET1	0.00750583
1019	SYDE1	0.00749553
1020	SERPINE2	0.00746893
1021	TIMM17A	0.00746664
1022	SPTBN1	0.00746118
1023	RNF43	0.00746012
1024	ZSCAN4	0.00744909
1025	CD59	0.00744865
1026	GINM1	0.00744658
1027	CYP4Z2P	0.00744095
1028	GDA	0.00743471
1029	KDM7A	0.00743053
1030	CALD1	0.00742465
1031	LYPLAL1	0.007422
1032	POU5F1B	0.00741602
1033	CHST11	0.0074099
1034	STX18	0.0074049
1035	GPRC5C	0.00740456
1036	PPIC	0.00738762
1037	CORO1C	0.00738174
1038	MYO15B	0.00737886
1039	CCNE1	0.00737785
1040	CAPN10	0.00737115
1041	DSG2	0.00736939
1042	SPRY4	0.00735196
1043	RHPN1-AS1	0.00734959
1044	GUCY1B3	0.00734847
1045	SPIRE2	0.00734098
1046	DCAF10	0.00732804
1047	ANXA2	0.00732478
1048	LIMA1	0.00732331
1049	PSMD2	0.0073125
1050	KPNA2	0.00729835
1051	ETV5	0.00729696
1052	NPR1	0.00729494
1053	PTK6	0.0072915
1054	AGAP2-AS1	0.00728561
1055	CMTM6	0.00728091
1056	FDFT1	0.0072741
1057	WDR91	0.00727267
1058	TK2	0.00726483
1059	PRSS58	0.00726415
1060	SGCE	0.00726285
1061	SLC26A3	0.00725307
1062	UBE2E3	0.00724393
1063	RAB31	0.00723687
1064	UBA6	0.00723621
1065	CNP	0.0072207
1066	MRPS36	0.00721998
1067	CCDC8	0.00721779
1068	PLPP2	0.00719181
1069	HAS3	0.00718615
1070	MRAS	0.0071805
1071	SCOC	0.00717816
1072	VPS4A	0.00717143
1073	COL1A2	0.00715945
1074	FAM110A	0.00714723
1075	DSEL	0.0071447
1076	ZDHHC7	0.00714433
1077	SLC4A1AP	0.00714009
1078	EFHD2	0.00712787
1079	PROM1	0.00712359
1080	WWC1	0.00712341
1081	HMGA1	0.00709784
1082	CDK2	0.00709479
1083	HOXB-AS3	0.00709364
1084	LIN52	0.00708039
1085	FBXO21	0.00707682
1086	SLC6A13	0.00707321
1087	ATP2A2	0.0070662
1088	EMP2	0.00706544
1089	SEL1L3	0.00706501
1090	MRS2	0.00706408
1091	LINC00665	0.00702165
1092	SEMA4B	0.00701895
1093	CES1	0.00701866
1094	KLK1	0.0070162
1095	KREMEN1	0.00701264
1096	CASR	0.00701234
1097	TMEM139	0.00700604
1098	ABHD2	0.0070027
1099	SOX11	0.00699987
1100	FYCO1	0.00699561
1101	SMIM27	0.00699281
1102	LINC01293	0.00698939
1103	WNT7B	0.00698911
1104	ZNF239	0.00698302
1105	PRRG1	0.00698246
1106	LOXL2	0.00697605
1107	CDK2AP1	0.00696965
1108	NFKBIE	0.00696778
1109	SYN3	0.00695957
1110	PIK3C2B	0.00695414
1111	COX4I1	0.00695026
1112	PALD1	0.00694691
1113	C19orf12	0.00694058
1114	LOC101928881	0.00693956
1115	RBKS	0.00693488
1116	USP12	0.00693307
1117	AMIGO1	0.00692478
1118	GNGT1	0.00692211
1119	FTL	0.00691418
1120	C10orf10	0.00691272
1121	CEACAM6	0.00690272
1122	LOC101928725	0.00690212
1123	PPT1	0.00690008
1124	C10orf99	0.00689528
1125	DAPP1	0.00688785
1126	HOXB6	0.00688338
1127	BASP1	0.00687771
1128	SLC13A5	0.00687603
1129	COPB2	0.00685305
1130	EIF1AX	0.00684975
1131	MMP28	0.00683661
1132	SPINK1	0.00683251
1133	RAB11FIP4	0.00681116
1134	ZNF529	0.00680265
1135	ERV3-2	0.00679232
1136	NID2	0.00678928
1137	C12orf76	0.00678545
1138	CAND2	0.00678529
1139	CFL2	0.0067741
1140	XKR4	0.00676743
1141	PRDX6	0.00676349
1142	ARHGAP29	0.00676064
1143	PAM	0.00675052
1144	AGBL5	0.00674623
1145	HOXA11-AS	0.00674556
1146	SPRY4-IT1	0.00673058
1147	WFDC2	0.00672466
1148	TNRC6B	0.00672445
1149	FAU	0.00672145
1150	NDFIP1	0.00671921
1151	SLC20A1	0.00671069
1152	RBM3	0.00670523
1153	MOAP1	0.0066937
1154	POLR2F	0.00668341
1155	FAM160A2	0.00668077
1156	NPAS2	0.00667607
1157	RAB23	0.00666904
1158	DTX4	0.00666053
1159	QSOX1	0.0066574
1160	ND2	0.00665158
1161	ETV1	0.00664781
1162	ZBED6CL	0.00663141
1163	ASS1	0.00663047
1164	GPX8	0.0066243
1165	CREM	0.00661895
1166	MYH14	0.00661539
1167	MN1	0.00661155
1168	SLC44A3	0.00661095
1169	ND4	0.00658729
1170	MAGI1	0.0065803
1171	RPL39	0.00657337
1172	SCML1	0.00657301
1173	COL6A1	0.00656828
1174	GXYLT2	0.00656685
1175	P2RX4	0.00656209
1176	ACLY	0.0065597
1177	HERC2P3	0.00655905
1178	SERPINB5	0.00655443
1179	LMNB1	0.00654163
1180	EPB41L1	0.00654106
1181	TSPAN1	0.00651729
1182	ETV3	0.00650184
1183	RHBDF2	0.00650183
1184	CRNDE	0.00649904
1185	RAC2	0.00648369
1186	LINC01139	0.00647892
1187	SLC25A29	0.00646989
1188	LINC01711	0.00646212
1189	GGH	0.00645696
1190	XCL1	0.00645647
1191	BICDL1	0.00645481
1192	FGD6	0.00645188
1193	LAMC2	0.00644432
1194	JAG1	0.00644354
1195	LMNA	0.00642414
1196	MLPH	0.0064194
1197	IFT74	0.00641859
1198	GPR137C	0.00641752
1199	AOC3	0.00640983
1200	SCNN1A	0.00640563
1201	MSH6	0.00640152
1202	LEF1	0.0063979
1203	POLR3GL	0.00639697
1204	SLC52A3	0.0063965
1205	ARFIP2	0.00639169
1206	KRT13	0.00638301
1207	SEC61A2	0.00637643
1208	ATP10B	0.00635636
1209	SLC9B2	0.00635415
1210	P2RY1	0.00635327
1211	SYNC	0.00635137
1212	SLC16A5	0.00634611
1213	STXBP6	0.00633817
1214	SULT1B1	0.00633713
1215	LRRC8A	0.00633598
1216	TTC7B	0.00632462
1217	SMIM3	0.00631836
1218	ADAM33	0.00631769
1219	BRMS1L	0.00631357
1220	PLAC8	0.00629285
1221	EBF1	0.00628761
1222	GPR137B	0.00628474
1223	FAM83F	0.00627879
1224	RHOF	0.00627079
1225	CYTL1	0.00626831
1226	FNDC1	0.00626825
1227	FZR1	0.00625641
1228	COA5	0.00625567
1229	CD55	0.00625212
1230	SLFN12	0.00625065
1231	ACMSD	0.00624568
1232	ABHD14B	0.00623343
1233	C14orf39	0.00623206
1234	PADI1	0.00621931
1235	YIF1B	0.00621829
1236	LMF1	0.00621295
1237	CFAP221	0.00620756
1238	CDKL2	0.00620536
1239	PEBP1	0.00619504
1240	COL4A6	0.00619262
1241	KIAA1324	0.00618038
1242	TNS4	0.00616887
1243	UPK1B	0.00616673
1244	PSMD11	0.00616549
1245	TJP3	0.00615142
1246	RAD21	0.00614555
1247	TRPC1	0.00614454
1248	C3	0.00614238
1249	FABP3	0.00614099
1250	SPRY2	0.00613456
1251	WDR72	0.0061244
1252	HMGB3P1	0.00611711
1253	SGPL1	0.00611606
1254	HSPB8	0.00611198
1255	PRTFDC1	0.00611157
1256	HLTF	0.0061102
1257	GMNN	0.00610708
1258	CCDC88C	0.00610277
1259	KIAA0922	0.00610052
1260	RAB3GAP1	0.00609927
1261	PPA1	0.00609639
1262	TBXA2R	0.00608914
1263	CCR7	0.00608303
1264	SCGB2A1	0.00608111
1265	NDP	0.00607288
1266	ITIH5	0.00606212
1267	RANGAP1	0.00606152
1268	ARHGAP5-AS1	0.00605606
1269	GPCPD1	0.00604451
1270	LINC01091	0.00604247
1271	OXTR	0.00603333
1272	FTO	0.006032
1273	EVC2	0.00603022
1274	SPOCK1	0.00602535
1275	THRSP	0.00602522
1276	LOC100131262	0.00602364
1277	HDAC1	0.00600935
1278	IL32	0.00600816
1279	WNK3	0.00600372
1280	SH2B3	0.00599981
1281	GLYAT	0.00599947
1282	LINC00525	0.00599176
1283	GSTP1	0.0059888
1284	SRC	0.00598703
1285	CARD14	0.00598432
1286	ARHGEF40	0.00598145
1287	S100A9	0.00597997
1288	PDRG1	0.00597553
1289	MMP8	0.00596392
1290	APOD	0.00595931
1291	LPCAT1	0.00594643
1292	KIAA1551	0.00594013
1293	PCOLCE	0.00593948
1294	MEST	0.00593766
1295	SUV39H2	0.00592351
1296	FOXE1	0.00592333
1297	ALG3	0.00592268
1298	NDRG1	0.00590872
1299	ZNRF3	0.0059077
1300	P2RX7	0.00590312
1301	MMEL1	0.00589633
1302	OAZ1	0.0058923
1303	DPP4	0.0058825
1304	IK	0.00588081
1305	SCARB1	0.00587943
1306	PITPNM2	0.00587776
1307	CAMK2N1	0.00587313
1308	C1R	0.00587245
1309	SLC2A1	0.0058669
1310	CIPC	0.00586637
1311	ARPC5L	0.00586199
1312	NOL4L	0.00586026
1313	ST6GALNAC6	0.00585016
1314	MYO1D	0.00584535
1315	PHF20	0.00583339
1316	RUNX1T1	0.00582378
1317	HIF1A	0.00582312
1318	ADGRF5	0.0058198
1319	KHK	0.00581827
1320	RPS2	0.00580789
1321	SLC7A6	0.00580733
1322	FOXP4-AS1	0.00578411
1323	ACKR3	0.00577877
1324	HMGN1	0.00577623
1325	PMP22	0.00577288
1326	IFFO2	0.0057722
1327	RBM22	0.0057695
1328	CDCA7	0.00576247
1329	ZNF542P	0.00575379
1330	RPL10A	0.00575291
1331	HOXD8	0.00575275
1332	CAB39L	0.00575028
1333	PTGS2	0.00574713
1334	TRIB2	0.00574003
1335	COG7	0.00573421
1336	IMPDH1	0.00573331
1337	PDLIM1	0.00572815
1338	ZNF385D	0.00572594
1339	CAVIN1	0.00572278
1340	ADGRG5	0.0057192
1341	TMSB10	0.0057151
1342	ARMC9	0.0057122
1343	MEIS3P1	0.00570811
1344	PMM1	0.00570197
1345	CD47	0.00569959
1346	XYLT1	0.00569959
1347	CD81	0.00569573
1348	ADD3-AS1	0.00569332
1349	RMST	0.00567931
1350	SYNDIG1	0.0056773
1351	LOC440173	0.00567432
1352	NAA20	0.00566346
1353	PLK1	0.00566215
1354	GATA6	0.00565982
1355	ITGAV	0.00565742
1356	ASL	0.00565035
1357	NEMP1	0.00564381
1358	ACTB	0.00564335
1359	EPS8L2	0.00564087
1360	PLPP1	0.00563576
1361	CHST13	0.00563092
1362	LINC01806	0.00562907
1363	PCDH18	0.00562785
1364	LAMC1	0.00562265
1365	DCLRE1C	0.00561655
1366	ZNF320	0.00561483
1367	HIGD1A	0.00560225
1368	PDLIM4	0.00560077
1369	SMIM6	0.00559925
1370	KIAA1211L	0.00559747
1371	LOC100287387	0.00559278
1372	RIPK3	0.00559076
1373	MAP4	0.00559074
1374	CYB561	0.00558746
1375	GALNT16	0.00557964
1376	ARPC2	0.00557329
1377	ANXA11	0.00556869
1378	SERPINE1	0.00556792
1379	PLA2G2F	0.00556648
1380	TMC8	0.00555828
1381	SACS	0.00555654
1382	SNHG18	0.00555342
1383	CLEC2B	0.00555251
1384	PPP4C	0.00554467
1385	CFH	0.00554408
1386	CNNM1	0.00554329
1387	REEP5	0.00554322
1388	SCCPDH	0.00553623
1389	TOMM70	0.00553486
1390	TMC4	0.00553272
1391	PTGER3	0.00553069
1392	EIF2B1	0.00552796
1393	MRPS6	0.00552208
1394	FAM122C	0.00551177
1395	ZNF443	0.0055075
1396	VGLL1	0.00550662
1397	CNTN1	0.00550359
1398	USP8	0.0055027
1399	PPIB	0.00549845
1400	CEACAM21	0.00549828
1401	HOXA10	0.00549429
1402	F12	0.00548836
1403	CHKA	0.00548183
1404	FAM83A	0.00548024
1405	MORF4L1	0.00547662
1406	FAM107B	0.00546943
1407	BPGM	0.00546353
1408	OTUD5	0.00546204
1409	HSD17B6	0.00544968
1410	BUB3	0.00544502
1411	RBM11	0.005445
1412	HAS2	0.00544433
1413	TBC1D7	0.00544416
1414	NBL1	0.00543534
1415	CDCA5	0.00543299
1416	COL23A1	0.00543157
1417	HSPA12A	0.00542951
1418	MIF	0.00542808
1419	CARMIL1	0.00542181
1420	NEU1	0.0054205
1421	IMPA1	0.00541526
1422	ZYG11B	0.0054137
1423	STX12	0.00541335
1424	RTL8C	0.00540714
1425	LDLR	0.00540565
1426	CPED1	0.00540453
1427	NADSYN1	0.00540442
1428	ZNF253	0.00540422
1429	POU6F2-AS2	0.00540175
1430	TAGLN2	0.00539736
1431	RAP1A	0.00538944
1432	AES	0.00538834
1433	CAMK2G	0.00538697
1434	ZNF420	0.00538585
1435	RABGAP1L	0.00537662
1436	LOC100506844	0.00536687
1437	DOK5	0.00536515
1438	FAM83C	0.00536345
1439	SALL2	0.0053608
1440	TINCR	0.00535968
1441	FGD5-AS1	0.00535859
1442	EPHA2	0.00534496
1443	NCR3LG1	0.00534207
1444	KL	0.00533828
1445	C21orf91	0.00533777
1446	FHL2	0.00533329
1447	IL17D	0.00533015
1448	ARHGAP6	0.00532727
1449	BCKDHB	0.00532042
1450	SEC63	0.0053178
1451	GALNT12	0.00531632
1452	CEP57L1	0.00531006
1453	DNMT3B	0.0053038
1454	CNTLN	0.00530125
1455	TMEM251	0.00529795
1456	RNPC3	0.00529689
1457	SLC24A3	0.00529444
1458	SHTN1	0.00529347
1459	FAM171B	0.00529062
1460	PRB4	0.00528779
1461	ERAP1	0.00528632
1462	DAPK1	0.00528432
1463	ARHGEF26-AS1	0.00528404
1464	CCND1	0.00528226
1465	AP1G2	0.00527864
1466	RAB10	0.00527854
1467	SRP14	0.00527369
1468	FCHSD1	0.00526603
1469	PERP	0.00526416
1470	ECE2	0.00526288
1471	NCBP3	0.00525753
1472	NUDT5	0.00525651
1473	C1orf61	0.00525503
1474	GNA15	0.00525227
1475	SPRY1	0.00525104
1476	ZNF493	0.00524997
1477	ICAM1	0.00524664
1478	CYP27A1	0.0052454
1479	TRAF7	0.00524528
1480	LSM11	0.00523886
1481	ARHGAP33	0.0052349
1482	CENPA	0.00522734
1483	C4orf19	0.00521645
1484	MYOZ2	0.00520828
1485	EZH2	0.00520322
1486	DRD1	0.00519839
1487	MAP7	0.00519824
1488	LY96	0.00519758
1489	RPL34	0.00519646
1490	PXMP4	0.00518892
1491	TXLNG	0.0051858
1492	DDX3Y	0.00517462
1493	FCGR2A	0.00517307
1494	C9orf85	0.00516674
1495	CTSL	0.00516377
1496	YIPF5	0.00516029
1497	CRYAB	0.00515917
1498	TFAP2A	0.00515487
1499	NT5DC2	0.00515361
1500	MLKL	0.00515253
1501	NOSTRIN	0.00514866
1502	FAM109A	0.00514809
1503	ACTR3B	0.00514797
1504	SYNPO	0.00514256
1505	LAPTM4B	0.00513466
1506	ZCCHC9	0.00513299
1507	PRR26	0.00512897
1508	VAT1L	0.00512885
1509	STARD8	0.00512797
1510	NR1H2	0.00512606
1511	LPCAT2	0.00512424
1512	LHFPL2	0.00511902
1513	LSAMP	0.00511667
1514	MPDZ	0.00511432
1515	CYP2J2	0.00511207
1516	FIGN	0.00510323
1517	SLC1A5	0.00510246
1518	SLCO2B1	0.00509736
1519	GLIPR1	0.00509664
1520	ADORA2B	0.00508983
1521	ANK2	0.00508897
1522	CD99	0.00508734
1523	ATP2C2	0.00508354
1524	CDIPT	0.00508055
1525	SLC6A17	0.00507879
1526	KCNJ2	0.00507735
1527	PSMB10	0.00507175
1528	TXNDC15	0.00506986
1529	SOX15	0.00506825
1530	LYN	0.00505697
1531	PABPC4L	0.00505517
1532	LINC00284	0.00505123
1533	LINC00622	0.00504938
1534	PTCHD1	0.00504814
1535	NOTCH3	0.0050479
1536	TM7SF3	0.00504602
1537	CYB5B	0.00504288
1538	CXorf40A	0.00504277
1539	TNFSF10	0.0050325
1540	TLR5	0.00503221
1541	DEK	0.00503209
1542	ANO6	0.00503194
1543	HGF	0.00502956
1544	TEAD1	0.00502936
1545	DOC2A	0.0050292
1546	BDH1	0.00502914
1547	ITGA3	0.00502908
1548	ECM2	0.00501956
1549	LINC00839	0.00501579
1550	ELAVL1	0.00501229
1551	ANKRD16	0.00501106
1552	ADH7	0.00500444
1553	KLHL9	0.00500433
1554	SLC35D2	0.00500135
1555	COL4A1	0.00499608
1556	TDRKH	0.00498527
1557	LOX	0.00498196
1558	ZNF503	0.00498192
1559	CD58	0.00497521
1560	CEP70	0.00497187
1561	EXOSC3	0.00496944
1562	C14orf166	0.0049637
1563	BTF3	0.00496259
1564	PLCXD2	0.004952
1565	C9orf40	0.00494932
1566	LIPC	0.00494346
1567	C19orf70	0.00494145
1568	GJC1	0.00494031
1569	PLK4	0.00493974
1570	STAT4	0.00493878
1571	MYBL2	0.00493484
1572	RPL37	0.00493321
1573	DDRGK1	0.00493002
1574	FOXA2	0.00492082
1575	SRGAP2C	0.00491931
1576	NAPEPLD	0.00491711
1577	PRPF40A	0.00491538
1578	STGC3	0.00491479
1579	TMEM44	0.00490782
1580	ZNF844	0.00490378
1581	ZNF492	0.0048974
1582	DNAAF2	0.00489626
1583	BIRC5	0.00489361
1584	MDFIC	0.00488938
1585	ACTRT3	0.0048874
1586	DDX1	0.00488646
1587	TINAGL1	0.0048838
1588	LRP2	0.00488019
1589	STK33	0.00487604
1590	NRP1	0.00487497
1591	ALDH3A1	0.0048735
1592	RPL32	0.00486918
1593	RMND5A	0.00486914
1594	VAV1	0.00486414
1595	FAM199X	0.0048613
1596	UXT	0.00485972
1597	FTH1P5	0.00485926
1598	SOX8	0.00485816
1599	PLEKHB2	0.00485601
1600	ST8SIA6-AS1	0.00485572
1601	KANSL1L	0.00485161
1602	ARRDC3	0.0048498
1603	MCOLN2	0.00484675
1604	PHLDA3	0.00484473
1605	GPSM2	0.00484454
1606	IFT172	0.00484401
1607	SH3BGR	0.00484373
1608	SYT17	0.0048415
1609	KBTBD11	0.00484057
1610	HS3ST1	0.00483744
1611	QRSL1	0.00483534
1612	ADAMTS18	0.00482752
1613	C16orf54	0.00482512
1614	TUBA1B	0.0048229
1615	ALDH7A1	0.00481938
1616	LOC101928820	0.0048182
1617	GDI2	0.00481782
1618	RDH13	0.00481777
1619	NCBP2	0.00481693
1620	CDH3	0.00481585
1621	CNTNAP1	0.00481499
1622	TRIM59	0.00481197
1623	HHLA2	0.00480625
1624	LRCH1	0.00480539
1625	PAWR	0.0047986
1626	SMARCC1	0.00479436
1627	APOA1	0.00479384
1628	EZR	0.00479135
1629	AKAP12	0.00479134
1630	HEXB	0.00478962
1631	FERMT2	0.00478942
1632	SFR1	0.00478618
1633	NEK7	0.00478342
1634	NDUFS6	0.00478239
1635	RASIP1	0.00478142
1636	ADAM12	0.00477338
1637	MOB1A	0.00477016
1638	ORC6	0.0047694
1639	EPHA1	0.00476873
1640	ZNF25	0.00476754
1641	PDIA4	0.00476751
1642	ARHGEF9	0.00476525
1643	PRIM2	0.00475662
1644	KARS	0.00475148
1645	ACOXL	0.00474933
1646	TTC26	0.00474767
1647	ASAH1	0.00474696
1648	TSPAN9	0.00474607
1649	FBXO34	0.00474389
1650	HRCT1	0.00473655
1651	LGALS8	0.00473092
1652	MAP1LC3B	0.00472273
1653	THG1L	0.00472259
1654	TGM2	0.0047225
1655	TUBB2A	0.00472148
1656	FAM83B	0.00472019
1657	TMEM125	0.00471788
1658	MLX	0.00471299
1659	COLEC12	0.00471177
1660	HNRNPK	0.0047117
1661	IST1	0.00471127
1662	SREK1IP1	0.00470541
1663	KLB	0.00470433
1664	CLEC11A	0.00470122
1665	CD96	0.00470093
1666	SRSF12	0.00469486
1667	SPHK1	0.00469396
1668	METTL26	0.0046905
1669	POU5F1P3	0.00468973
1670	ST6GALNAC2	0.00468791
1671	TXK	0.00468749
1672	LINC00513	0.00468641
1673	ANP32B	0.00468508
1674	PPP1R13L	0.00468159
1675	CES2	0.00468125
1676	ITPR1	0.00467856
1677	RRAGA	0.0046764
1678	APRT	0.00467521
1679	ADAMTS9-AS1	0.00466742
1680	ATP6V1B2	0.00466213
1681	SERPINA3	0.00466206
1682	NDE1	0.00466196
1683	ABCB1	0.00466174
1684	MOK	0.00466042
1685	FBXO32	0.00465601
1686	IGIP	0.00465519
1687	OPTN	0.00465162
1688	LOC101926963	0.00464529
1689	MBOAT7	0.00463785
1690	S100A11	0.00463149
1691	PGAM1	0.00463074
1692	COX2	0.00463003
1693	HIST1H4H	0.00462891
1694	FKBP2	0.00462554
1695	LURAP1	0.00462482
1696	LHX1	0.00461664
1697	CYP2U1	0.00461469
1698	PCSK7	0.00460111
1699	EDAR	0.00459861
1700	ADCY3	0.00459774
1701	RBM15B	0.00459186
1702	IRF2BPL	0.00458812
1703	CYP4F2	0.00458737
1704	VDAC2	0.00458362
1705	DEFB1	0.0045813
1706	HRK	0.00457655
1707	TNFRSF10B	0.00457559
1708	GLRX5	0.00457499
1709	STXBP2	0.00457462
1710	RHOQ	0.00457216
1711	RFTN2	0.00457013
1712	LYPD6B	0.00456099
1713	THAP7	0.00455044
1714	STARD7	0.00454743
1715	HSPA14	0.00454713
1716	ZC3H12D	0.00454577
1717	PCDH8	0.00454385
1718	TSN	0.00454311
1719	PTPN6	0.00453953
1720	CRYZL1	0.00453811
1721	OSGIN1	0.00452824
1722	CORO2B	0.00452593
1723	NEK5	0.0045241
1724	PAK4	0.00451873
1725	SPATS2L	0.00451618
1726	MYO5B	0.00451276
1727	MBIP	0.00451022
1728	GTF3C2	0.00449778
1729	RPL12	0.0044962
1730	GGCT	0.00449462
1731	ZNF565	0.004492
1732	CAV1	0.00449043
1733	ATP5I	0.00449041
1734	KATNAL1	0.00448459
1735	NEXN	0.00448342
1736	NFIC	0.0044823
1737	FABP6	0.0044816
1738	HILPDA	0.00448128
1739	PSMD13	0.00447796
1740	DMXL1	0.0044771
1741	PDIA6	0.00446972
1742	HOXA13	0.00446914
1743	IQCE	0.00446766
1744	KDSR	0.00446627
1745	EPB41L4A	0.00445954
1746	PABPC3	0.00445718
1747	PJA1	0.00445634
1748	ZNF639	0.00445044
1749	SPP1	0.00444915
1750	RASSF8-AS1	0.00444704
1751	SLC23A2	0.00443101
1752	TRIM29	0.00443038
1753	ZNF91	0.00442623
1754	LOC105377276	0.00442377
1755	TTC12	0.00441536
1756	HSD11B2	0.0044151
1757	HMGCS2	0.00441288
1758	NANOS1	0.00441186
1759	ZNF165	0.00441166
1760	EPHB3	0.0044074
1761	PGK1	0.00440653
1762	CAP2	0.00440197
1763	SIRPA	0.00440042
1764	TOP2B	0.00439909
1765	GBE1	0.00438853
1766	ARHGAP28	0.00438515
1767	ETNPPL	0.00438472
1768	FZD1	0.00438316
1769	LIPG	0.00438093
1770	CCDC88A	0.0043798
1771	LAMA1	0.00437923
1772	PSMD12	0.00437868
1773	ACP6	0.00437158
1774	PLEKHH2	0.00436979
1775	RAN	0.00436852
1776	ATF7	0.0043683
1777	LDHB	0.00436796
1778	MCM8	0.00436663
1779	SETDB2	0.00436658
1780	MYL10	0.00436389
1781	HTATIP2	0.00435835
1782	BICD1	0.00435758
1783	ARHGEF28	0.00435582
1784	HKDC1	0.0043547
1785	RFTN1	0.0043493
1786	LGALS1	0.00434677
1787	C1orf210	0.00434468
1788	PNMA1	0.00433362
1789	FAM3D	0.0043305
1790	ATP1B1	0.00432814
1791	RNF130	0.0043203
1792	SLC9A3R1	0.0043192
1793	GPC6	0.0043182
1794	MVD	0.00431754
1795	KLHDC1	0.0043156
1796	BNIP3L	0.00431269
1797	ZNF826P	0.00431201
1798	SCGB2A2	0.00431166
1799	C2orf88	0.00431026
1800	POLH	0.00430917
1801	VPS26B	0.00430913
1802	SAMD9	0.00430884
1803	DKK3	0.00430668
1804	MALT1	0.00430631
1805	FAM131B	0.00430505
1806	PRUNE2	0.00430319
1807	NORAD	0.00430308
1808	TMEM205	0.00429941
1809	NFIA-AS2	0.00429939
1810	EVC	0.00429783
1811	OST4	0.00429647
1812	SLC35A4	0.00429591
1813	BLOC1S6	0.00429551
1814	IL1R2	0.00429381
1815	FAM124A	0.00428979
1816	PDE3B	0.00428915
1817	YWHAB	0.0042868
1818	MCTP2	0.00428528
1819	EPHX3	0.00428498
1820	CETN3	0.0042838
1821	BTG1	0.00428234
1822	MUC17	0.00428093
1823	MGAT1	0.00428058
1824	STYK1	0.00427676
1825	TMEM165	0.00427578
1826	ITGB3	0.00427515
1827	PIM3	0.0042681
1828	CCNA1	0.00426747
1829	CBX2	0.00426707
1830	EPPK1	0.00426658
1831	PHLDB2	0.00426548
1832	ARSK	0.00426517
1833	LONRF2	0.00426492
1834	KRT5	0.00426427
1835	ZNF598	0.00426313
1836	GUK1	0.00426101
1837	HOGA1	0.00426064
1838	LOC100419741	0.00425914
1839	MEOX2	0.00425848
1840	CHODL	0.00425747
1841	RPL19	0.00425502
1842	MUC16	0.0042496
1843	PNMAL1	0.00424226
1844	NR1D2	0.00423752
1845	SESN1	0.00423716
1846	HMGN3	0.00423504
1847	STK32B	0.00422739
1848	GPR137	0.00422451
1849	IKBIP	0.00422052
1850	STK39	0.00421979
1851	LRP4	0.00421892
1852	GOLPH3L	0.00420923
1853	RNF145	0.00420793
1854	PFKP	0.00420509
1855	KIAA0141	0.00420443
1856	SNX30	0.00420238
1857	CTBP2	0.00420151
1858	ADIPOR2	0.00419795
1859	FUT8-AS1	0.00419628
1860	KIN	0.00419556
1861	DBI	0.0041897
1862	FAM198A	0.00418672
1863	PLEKHG4B	0.00418399
1864	CDR2L	0.00418325
1865	CXCL6	0.00417843
1866	GNB5	0.00417322
1867	GLIPR2	0.00417256
1868	SSR2	0.00417244
1869	ATXN1	0.00417082
1870	SP100	0.00417009
1871	SLC25A6	0.00417006
1872	MFN1	0.00416733
1873	INTS6L	0.0041649
1874	SBK1	0.00415907
1875	PARD3B	0.0041525
1876	ELOB	0.0041492
1877	CKMT2	0.0041471
1878	TMEM229B	0.00414646
1879	NHP2	0.00414398
1880	KCTD3	0.00414156
1881	VASP	0.00413924
1882	CUTA	0.00413595
1883	RPP40	0.00413513
1884	RTN4RL1	0.00413289
1885	PJA2	0.00413224
1886	ACADVL	0.00413184
1887	CYFIP2	0.00413049
1888	MYO5A	0.00412934
1889	NID1	0.00412752
1890	ANXA3	0.00412445
1891	SIM1	0.00412435
1892	TOLLIP	0.00412205
1893	MTMR9	0.00412164
1894	CRABP1	0.00411663
1895	ALG12	0.00411391
1896	POU4F1	0.00411144
1897	SLC23A1	0.00411026
1898	AKAP1	0.00410983
1899	SLC35A2	0.00410949
1900	GAD1	0.00410484
1901	AFF3	0.00410401
1902	SRP9	0.00410376
1903	COL17A1	0.00410132
1904	JMJD4	0.00409847
1905	RAB21	0.00409834
1906	ZNF441	0.0040957
1907	CENPE	0.00409564
1908	TSPAN4	0.00409
1909	REG1A	0.00408815
1910	CBX1	0.0040798
1911	CPB2	0.00407798
1912	NUP155	0.00407713
1913	NFRKB	0.00407544
1914	TSPAN10	0.00407485
1915	CLIC1	0.00406953
1916	RASA3	0.0040672
1917	HIST1H2BK	0.0040662
1918	CCDC159	0.00406213
1919	SFTA3	0.00406191
1920	JAG2	0.00405836
1921	PATJ	0.00405828
1922	MYOM3	0.004058
1923	LGALS3	0.00405677
1924	ALKAL2	0.00405536
1925	GLS	0.00405422
1926	RICTOR	0.00404777
1927	DANCR	0.00404695
1928	LRP12	0.00404682
1929	FAM219A	0.00404537
1930	TMEM219	0.00404312
1931	ECM1	0.00404241
1932	B3GNT5	0.00404051
1933	PXN	0.00404004
1934	SRXN1	0.00403825
1935	PTMA	0.00403609
1936	JOSD2	0.00403563
1937	RNF144B	0.00403139
1938	ATF4	0.00402935
1939	DRAM1	0.00402782
1940	CHTF8	0.00402718
1941	MUC15	0.00402654
1942	LOC100128840	0.00401965
1943	FAM89B	0.00401695
1944	LOC100128108	0.00401126
1945	PXDC1	0.00400497
1946	CCDC12	0.00400071
1947	NFKB1	0.00400036
1948	YWHAEP7	0.00399713
1949	IL22RA1	0.00399694
1950	MMADHC	0.00399621
1951	KLRG2	0.00399526
1952	ETHE1	0.0039927
1953	UBE2E2	0.00399218
1954	APOC1	0.00399199
1955	YWHAQ	0.00399025
1956	GBP1	0.00398938
1957	FANCL	0.00398406
1958	IRX4	0.00398319
1959	FAM129A	0.00398293
1960	TRAK2	0.00397937
1961	SH3BP4	0.00397576
1962	TPD52L1	0.00396966
1963	FMR1	0.00396965
1964	SPINK13	0.00396876
1965	POU5F1P4	0.00396653
1966	ENTPD3	0.00396586
1967	INSR	0.00396301
1968	SERPINF1	0.00396224
1969	RPLP0	0.00396084
1970	SLC17A2	0.00395923
1971	CDK2AP2	0.00395883
1972	ACTR3C	0.00395498
1973	LRRTM1	0.00395118
1974	STK17A	0.00395103
1975	LOC100130458	0.00395067
1976	ZIC2	0.00394776
1977	RPL29	0.00394763
1978	CRABP2	0.00394742
1979	ARHGEF5	0.00394684
1980	LRRK2	0.00394531
1981	UBE2S	0.00394419
1982	FCRLA	0.00393887
1983	VNN1	0.00393003
1984	BATF3	0.00392874
1985	GBP2	0.0039265
1986	MED14	0.00392549
1987	PAPD7	0.00391783
1988	LOC100422737	0.00391512
1989	MAPK14	0.00391501
1990	LY6K	0.0039086
1991	BMP4	0.00390758
1992	HNMT	0.00390588
1993	ATP5J	0.00390513
1994	SELENOW	0.00390223
1995	GSAP	0.00389555
1996	BIVM	0.00389484
1997	SLC29A2	0.00389446
1998	SHC4	0.00389422
[truncated: 18,504 more rows]
